# Supplementary material for: Effect of Al2O3 and ZrO2 Filler Material on the Microstructural, Thermal and Dielectric Properties of Borosilicate Glass-Ceramics
Source: Micromachines (Basel). 2023 Mar 2;14(3):595. doi: 10.3390/mi14030595 (PMC10051759; doi:10.3390/mi14030595)
Supplement: Supplementary file 1 [file micromachines-14-00595-s001.zip]

Archive with 1 entries (1 files):
- micromachines-2096437-SI.pdf
